# Supplementary material for: Allies in the Skin Defense System: The Role of Thread Cells in the Evolution of Hagfish (Myxiniformes)
Source: Biology (Basel). 2025 Nov 24;14(12):1662. doi: 10.3390/biology14121662 (PMC12729654; doi:10.3390/biology14121662)
Supplement: Supplementary file 1 [file biology-14-01662-s001.zip]

Archive with 1 entries (1 files):
- biology-3940175-supplementary.pdf
